# Supplementary material for: Mitochondrial and Nuclear DNA Variants in Amyotrophic Lateral Sclerosis: Enrichment in the Mitochondrial Control Region and Sirtuin Pathway Genes in Spinal Cord Tissue
Source: Biomolecules. 2024 Mar 28;14(4):411. doi: 10.3390/biom14040411 (PMC11048214; doi:10.3390/biom14040411)
Supplement: Supplementary file 1 [file biomolecules-14-00411-s001.zip]

Archive with 1 entries (1 files):
- biomolecules-2879041-supplementary.pdf
